# Supplementary material for: Two-dimensional inverse problem of fire location in the closed goaf of coal mine based on optical fiber sensors
Source: PLoS One. 2024 Feb 27;19(2):e0298329. doi: 10.1371/journal.pone.0298329 (PMC10898756; doi:10.1371/journal.pone.0298329)
Supplement: S1 Dataset — (XLSX) [file pone.0298329.s001.xlsx]

## Sheet: Sheet1
Heat source power	Temperature
100	36
200	40
300	44
400	48
500	52
600	56
700	60
800	64
900	68
1000	72
