# Supplementary material for: Two-dimensional inverse problem of fire location in the closed goaf of coal mine based on optical fiber sensors
Source: PLoS One. 2024 Feb 27;19(2):e0298329. doi: 10.1371/journal.pone.0298329 (PMC10898756; doi:10.1371/journal.pone.0298329)
Supplement: S2 Dataset — (XLSX) [file pone.0298329.s002.xlsx]

## Sheet: Sheet1
time	Thermal conductivity =1.8	Thermal conductivity =2.0	Thermal conductivity =2.2	Thermal conductivity =2.4
1800	37.88	37.88	37.88	37.88
3600	43.24	43.85	44.46	45.07
5400	48.55	49.77	50.98	52.2
7200	53.83	55.65	57.46	59.28
9000	59	61.48	63.89	66.304
10800	64.46	67.27	70.27	73.278
