# Supplementary material for: Two-dimensional inverse problem of fire location in the closed goaf of coal mine based on optical fiber sensors
Source: PLoS One. 2024 Feb 27;19(2):e0298329. doi: 10.1371/journal.pone.0298329 (PMC10898756; doi:10.1371/journal.pone.0298329)
Supplement: S3 Dataset — (XLSX) [file pone.0298329.s003.xlsx]

## Sheet: Sheet1
time	temperature
1800	37.88
3600	43.24
5400	48.55
7200	53.83
9000	59.07
10800	64.27
