# Supplementary material for: Two-dimensional inverse problem of fire location in the closed goaf of coal mine based on optical fiber sensors
Source: PLoS One. 2024 Feb 27;19(2):e0298329. doi: 10.1371/journal.pone.0298329 (PMC10898756; doi:10.1371/journal.pone.0298329)
Supplement: S4 Dataset — (XLSX) [file pone.0298329.s004.xlsx]

## Sheet: Sheet1
time	Temperature at CH01	Temperature at CH02	Temperature at CH03	Temperature at CH04	Temperature at CH05
1800	29.091	31.98	34.95	37.88	43.08
3600	30.091	35.67	39.49	43.24	49.86
5400	34.79	39.33	43.99	48.55	56.59
7200	37.6	42.97	48.46	53.83	63.28
9000	40.4	46.58	52.89	59.07	69.92
10800	43.17	50.16	57.3	64.17	76.51
